# Supplementary material for: Anti-Melanoma Effects of Miconazole: Investigating the Mitochondria Involvement
Source: Int J Mol Sci. 2024 Mar 22;25(7):3589. doi: 10.3390/ijms25073589 (PMC11011910; doi:10.3390/ijms25073589)
Supplement: Supplementary file 1 [file ijms-25-03589-s001.zip]

Archive with 1 entries (1 files):
- ijms-2877172-supplementary.pdf
